# Supplementary material for: A Novel Approach for Design and Manufacturing of Curvature-Featuring Scaffolds for Osteochondral Repair
Source: Polymers (Basel). 2023 Apr 29;15(9):2129. doi: 10.3390/polym15092129 (PMC10181173; doi:10.3390/polym15092129)
Supplement: Supplementary file 1 [file polymers-15-02129-s001.zip]

Archive with 1 entries (1 files):
- polymers-2329649-supplementary.pdf
